# Supplementary material for: Humoral Response to SARS-CoV-2 Vaccine-Boost in Cancer Patients: A Case Series from a Southern European Cancer Center
Source: Vaccines (Basel). 2024 Oct 24;12(11):1207. doi: 10.3390/vaccines12111207 (PMC11598862; doi:10.3390/vaccines12111207)
Supplement: Supplementary file 1 [file vaccines-12-01207-s001.zip]

Archive with 1 entries (1 files):
- vaccines-3267468-supplementary.pdf
